# Supplementary material for: Genome-wide association study and genomic prediction using parental and breeding populations of Japanese pear (Pyrus pyrifolia Nakai)
Source: Sci Rep. 2018 Aug 10;8:11994. doi: 10.1038/s41598-018-30154-w (PMC6086889; doi:10.1038/s41598-018-30154-w)
Supplement: Supplementary file 2 — Supplementary data [file 41598_2018_30154_MOESM2_ESM.xlsx]

## Sheet: Marker
Supplementary Data S1. SNP marker information developed in this study.
Marker name	SNP	Scaffold name of Chinese pear	Postion
scaffold1.0_176925	G/A	scaffold1.0	176925
scaffold1.0_2039429	A/G	scaffold1.0	2039429
scaffold1.0_3362771	A/G	scaffold1.0	3362771
scaffold2.0_783583	C/A	scaffold2.0	783583
scaffold2.0_2254158	A/G	scaffold2.0	2254158
scaffold3.0_251519	G/A	scaffold3.0	251519
scaffold3.0_2040751	A/C	scaffold3.0	2040751
scaffold4.0_370041	G/A	scaffold4.0	370041
scaffold4.0_1092548	A/G	scaffold4.0	1092548
scaffold5.0_1038126	A/T	scaffold5.0	1038126
scaffold6.0_99632	G/A	scaffold6.0	99632
scaffold6.0_1134720	G/A	scaffold6.0	1134720
scaffold7.0_28955	A/G	scaffold7.0	28955
scaffold8.0_164345	A/C	scaffold8.0	164345
scaffold8.0_970738	A/G	scaffold8.0	970738
scaffold9.0_12176	A/G	scaffold9.0	12176
scaffold10.0_181333	G/A	scaffold10.0	181333
scaffold10.0_1205868	G/A	scaffold10.0	1205868
scaffold11.0_139028	A/C	scaffold11.0	139028
scaffold12.0_771957	A/G	scaffold12.0	771957
scaffold12.0_1054789	A/G	scaffold12.0	1054789
scaffold13.0_52321	A/T	scaffold13.0	52321
scaffold13.0_785555	G/A	scaffold13.0	785555
scaffold14.0_43099	G/A	scaffold14.0	43099
scaffold14.0_913912	C/A	scaffold14.0	913912
scaffold15.0_524324	G/A	scaffold15.0	524324
scaffold15.0_967115	G/A	scaffold15.0	967115
scaffold16.0_29432	A/C	scaffold16.0	29432
scaffold16.0_945711	C/A	scaffold16.0	945711
scaffold17.0_25568	C/G	scaffold17.0	25568
scaffold18.0_168978	G/A	scaffold18.0	168978
scaffold18.0_907923	A/G	scaffold18.0	907923
scaffold19.0_13364	A/G	scaffold19.0	13364
scaffold19.0_974379	A/C	scaffold19.0	974379
scaffold20.0_192	G/A	scaffold20.0	192
scaffold20.0_999886	G/A	scaffold20.0	999886
scaffold21.0_41995	G/A	scaffold21.0	41995
scaffold21.0_693007	A/C	scaffold21.0	693007
scaffold22.0_228369	G/A	scaffold22.0	228369
scaffold22.0_869895	G/A	scaffold22.0	869895
scaffold23.0_161647	G/A	scaffold23.0	161647
scaffold23.0_1195054	A/G	scaffold23.0	1195054
scaffold24.0_76131	C/A	scaffold24.0	76131
scaffold24.0_1139851	A/G	scaffold24.0	1139851
scaffold25.0_40862	A/G	scaffold25.0	40862
scaffold25.0_1035502	A/G	scaffold25.0	1035502
scaffold26.0_66399	A/G	scaffold26.0	66399
scaffold27.0_91463	C/A	scaffold27.0	91463
scaffold27.0_613344	C/G	scaffold27.0	613344
scaffold28.0_548536	G/A	scaffold28.0	548536
scaffold28.0_978219	G/A	scaffold28.0	978219
scaffold29.0_471535	C/G	scaffold29.0	471535
scaffold30.0_81903	C/A	scaffold30.0	81903
scaffold30.0_925587	A/C	scaffold30.0	925587
scaffold31.0_697450	A/C	scaffold31.0	697450
scaffold32.0_452809	A/G	scaffold32.0	452809
scaffold33.0_479939	G/A	scaffold33.0	479939
scaffold33.0_740668	C/A	scaffold33.0	740668
scaffold34.0_134631	A/T	scaffold34.0	134631
scaffold34.0_846872	G/A	scaffold34.0	846872
scaffold35.0_315931	G/A	scaffold35.0	315931
scaffold35.0_782869	G/A	scaffold35.0	782869
scaffold36.0_86702	A/G	scaffold36.0	86702
scaffold37.0_216803	A/T	scaffold37.0	216803
scaffold37.0_696113	G/A	scaffold37.0	696113
scaffold38.0_1050820	G/A	scaffold38.0	1050820
scaffold39.0_328518	A/C	scaffold39.0	328518
scaffold40.0_3864	G/A	scaffold40.0	3864
scaffold40.0_716843	A/G	scaffold40.0	716843
scaffold41.0_919457	A/G	scaffold41.0	919457
scaffold41.0_1026809	A/G	scaffold41.0	1026809
scaffold42.0_385929	G/A	scaffold42.0	385929
scaffold43.0_191133	A/G	scaffold43.0	191133
scaffold43.0_611147	G/A	scaffold43.0	611147
scaffold44.1_3120	G/A	scaffold44.1	3120
scaffold44.1_124782	G/A	scaffold44.1	124782
scaffold44.2_566335	A/G	scaffold44.2	566335
scaffold45.0_637203	A/G	scaffold45.0	637203
scaffold45.0_1138246	A/C	scaffold45.0	1138246
scaffold46.0_50058	A/G	scaffold46.0	50058
scaffold46.0_851647	A/G	scaffold46.0	851647
scaffold47.0_53121	C/A	scaffold47.0	53121
scaffold47.0_520566	C/G	scaffold47.0	520566
scaffold48.0_186509	A/C	scaffold48.0	186509
scaffold48.0_568154	G/A	scaffold48.0	568154
scaffold49.1_19132	A/G	scaffold49.1	19132
scaffold49.1_715919	G/A	scaffold49.1	715919
scaffold49.2_289494	A/T	scaffold49.2	289494
scaffold50.0_149665	A/G	scaffold50.0	149665
scaffold50.0_789566	G/A	scaffold50.0	789566
scaffold51.0_241255	A/T	scaffold51.0	241255
scaffold51.0_706631	A/G	scaffold51.0	706631
scaffold52.0_3362	G/A	scaffold52.0	3362
scaffold52.0_815640	A/G	scaffold52.0	815640
scaffold53.0_26676	G/A	scaffold53.0	26676
scaffold53.0_950837	G/A	scaffold53.0	950837
scaffold54.1_144	A/C	scaffold54.1	144
scaffold54.1_73545	C/A	scaffold54.1	73545
scaffold54.2_501941	C/G	scaffold54.2	501941
scaffold55.0_242007	A/G	scaffold55.0	242007
scaffold55.0_812495	A/C	scaffold55.0	812495
scaffold56.0_787524	C/A	scaffold56.0	787524
scaffold57.0_575820	G/A	scaffold57.0	575820
scaffold57.0_993818	A/G	scaffold57.0	993818
scaffold58.0_83859	A/C	scaffold58.0	83859
scaffold58.0_824969	A/G	scaffold58.0	824969
scaffold59.0_152927	G/A	scaffold59.0	152927
scaffold60.0_317281	A/G	scaffold60.0	317281
scaffold61.0_500850	C/G	scaffold61.0	500850
scaffold62.0_1016751	G/A	scaffold62.0	1016751
scaffold63.0_165682	C/A	scaffold63.0	165682
scaffold63.0_567705	A/G	scaffold63.0	567705
scaffold64.0_64443	G/A	scaffold64.0	64443
scaffold64.0_619439	G/A	scaffold64.0	619439
scaffold65.0_309741	C/G	scaffold65.0	309741
scaffold66.0_163744	A/T	scaffold66.0	163744
scaffold66.0_342684	A/G	scaffold66.0	342684
scaffold67.0_299716	A/C	scaffold67.0	299716
scaffold67.0_907517	A/C	scaffold67.0	907517
scaffold68.0_224196	A/G	scaffold68.0	224196
scaffold69.0_177715	C/G	scaffold69.0	177715
scaffold70.0_305153	A/G	scaffold70.0	305153
scaffold70.0_757849	A/T	scaffold70.0	757849
scaffold71.0_46859	A/G	scaffold71.0	46859
scaffold71.0_949260	C/A	scaffold71.0	949260
scaffold72.0_134148	G/A	scaffold72.0	134148
scaffold73.0_7718	G/A	scaffold73.0	7718
scaffold73.0_80479	G/A	scaffold73.0	80479
scaffold74.0_29365	A/C	scaffold74.0	29365
scaffold74.0_741663	A/C	scaffold74.0	741663
scaffold75.0_814732	G/A	scaffold75.0	814732
scaffold76.0_56142	G/A	scaffold76.0	56142
scaffold76.0_497313	A/G	scaffold76.0	497313
scaffold77.0_61433	G/A	scaffold77.0	61433
scaffold78.0_168025	C/A	scaffold78.0	168025
scaffold78.0_564875	A/C	scaffold78.0	564875
scaffold79.0_27293	G/A	scaffold79.0	27293
scaffold79.0_507956	A/G	scaffold79.0	507956
scaffold80.0_160675	G/A	scaffold80.0	160675
scaffold80.0_903356	A/G	scaffold80.0	903356
scaffold81.0_129413	A/C	scaffold81.0	129413
scaffold81.0_644865	A/G	scaffold81.0	644865
scaffold82.0_5364	A/G	scaffold82.0	5364
scaffold82.0_519526	G/A	scaffold82.0	519526
scaffold83.0_101251	C/G	scaffold83.0	101251
scaffold83.0_541375	G/A	scaffold83.0	541375
scaffold84.0_128999	G/A	scaffold84.0	128999
scaffold84.0_706093	G/A	scaffold84.0	706093
scaffold85.0_33804	A/G	scaffold85.0	33804
scaffold86.0_78358	A/G	scaffold86.0	78358
scaffold87.0_30443	A/T	scaffold87.0	30443
scaffold87.0_519730	A/T	scaffold87.0	519730
scaffold88.0_531055	A/G	scaffold88.0	531055
scaffold89.0_203449	A/G	scaffold89.0	203449
scaffold90.0_390405	C/G	scaffold90.0	390405
scaffold91.0_810485	A/C	scaffold91.0	810485
scaffold91.0_906290	G/A	scaffold91.0	906290
scaffold92.0_28516	A/T	scaffold92.0	28516
scaffold92.0_484803	A/T	scaffold92.0	484803
scaffold93.0_150007	A/G	scaffold93.0	150007
scaffold93.0_581039	G/A	scaffold93.0	581039
scaffold94.0_125385	A/G	scaffold94.0	125385
scaffold94.0_501159	G/A	scaffold94.0	501159
scaffold95.0_28299	G/A	scaffold95.0	28299
scaffold95.0_542059	G/A	scaffold95.0	542059
scaffold96.0_563059	A/G	scaffold96.0	563059
scaffold97.0_163514	A/T	scaffold97.0	163514
scaffold97.0_509314	A/G	scaffold97.0	509314
scaffold98.0_23620	A/C	scaffold98.0	23620
scaffold98.0_498361	A/G	scaffold98.0	498361
scaffold99.0_87681	G/A	scaffold99.0	87681
scaffold100.0_125540	A/G	scaffold100.0	125540
scaffold101.0_309942	G/A	scaffold101.0	309942
scaffold101.0_399766	G/A	scaffold101.0	399766
scaffold102.0_289410	A/C	scaffold102.0	289410
scaffold103.0_124830	G/A	scaffold103.0	124830
scaffold103.0_733835	C/G	scaffold103.0	733835
scaffold104.0_448829	A/T	scaffold104.0	448829
scaffold105.0_254406	G/A	scaffold105.0	254406
scaffold105.0_565058	A/T	scaffold105.0	565058
scaffold106.0_54398	G/A	scaffold106.0	54398
scaffold107.0_12670	A/T	scaffold107.0	12670
scaffold107.0_413671	G/A	scaffold107.0	413671
scaffold108.0_105396	A/T	scaffold108.0	105396
scaffold109.0_806116	G/A	scaffold109.0	806116
scaffold110.0_78162	G/A	scaffold110.0	78162
scaffold110.0_587351	G/A	scaffold110.0	587351
scaffold111.0_17742	A/C	scaffold111.0	17742
scaffold111.0_373965	A/T	scaffold111.0	373965
scaffold112.0_82883	A/C	scaffold112.0	82883
scaffold113.0_11673	A/G	scaffold113.0	11673
scaffold113.0_592287	A/C	scaffold113.0	592287
scaffold114.0_432636	A/G	scaffold114.0	432636
scaffold115.0_591742	C/G	scaffold115.0	591742
scaffold116.0_215571	G/A	scaffold116.0	215571
scaffold116.0_305702	A/G	scaffold116.0	305702
scaffold117.0_695278	G/A	scaffold117.0	695278
scaffold118.0_66725	A/T	scaffold118.0	66725
scaffold119.0_856229	A/C	scaffold119.0	856229
scaffold120.0_119463	A/C	scaffold120.0	119463
scaffold120.0_388728	C/G	scaffold120.0	388728
scaffold121.0_2773	C/A	scaffold121.0	2773
scaffold121.0_74990	G/A	scaffold121.0	74990
scaffold122.0_4138	G/A	scaffold122.0	4138
scaffold122.0_603051	G/A	scaffold122.0	603051
scaffold123.0_32012	A/G	scaffold123.0	32012
scaffold124.0_143125	G/A	scaffold124.0	143125
scaffold125.0_459432	A/G	scaffold125.0	459432
scaffold126.0_198120	A/T	scaffold126.0	198120
scaffold127.0_387070	A/T	scaffold127.0	387070
scaffold127.0_503269	C/G	scaffold127.0	503269
scaffold128.0_3779	A/G	scaffold128.0	3779
scaffold128.0_267730	C/G	scaffold128.0	267730
scaffold129.0_48084	A/G	scaffold129.0	48084
scaffold130.0_460541	G/A	scaffold130.0	460541
scaffold131.0_429923	A/T	scaffold131.0	429923
scaffold131.0_744834	G/A	scaffold131.0	744834
scaffold132.0_41783	A/G	scaffold132.0	41783
scaffold133.0_17487	G/A	scaffold133.0	17487
scaffold134.1_68944	C/A	scaffold134.1	68944
scaffold134.2_44071	C/A	scaffold134.2	44071
scaffold134.2_44529	C/G	scaffold134.2	44529
scaffold135.0_99248	G/A	scaffold135.0	99248
scaffold136.0_87073	G/A	scaffold136.0	87073
scaffold136.0_627232	G/A	scaffold136.0	627232
scaffold137.0_502463	A/C	scaffold137.0	502463
scaffold138.0_98108	G/A	scaffold138.0	98108
scaffold139.0_646722	A/G	scaffold139.0	646722
scaffold140.0_121845	C/A	scaffold140.0	121845
scaffold140.0_414166	G/A	scaffold140.0	414166
scaffold141.0_63946	C/A	scaffold141.0	63946
scaffold142.0_238546	A/G	scaffold142.0	238546
scaffold143.0_338649	C/A	scaffold143.0	338649
scaffold143.0_572360	A/G	scaffold143.0	572360
scaffold144.0_131566	C/A	scaffold144.0	131566
scaffold144.0_592377	A/G	scaffold144.0	592377
scaffold145.0_88173	G/A	scaffold145.0	88173
scaffold145.0_203723	A/G	scaffold145.0	203723
scaffold146.0_433550	A/G	scaffold146.0	433550
scaffold146.0_453913	A/C	scaffold146.0	453913
scaffold147.0_365360	G/A	scaffold147.0	365360
scaffold148.0_89455	G/A	scaffold148.0	89455
scaffold148.0_518081	A/T	scaffold148.0	518081
scaffold149.0_413261	A/G	scaffold149.0	413261
scaffold150.0_57118	A/C	scaffold150.0	57118
scaffold151.0_455062	C/A	scaffold151.0	455062
scaffold151.0_525428	G/A	scaffold151.0	525428
scaffold152.0_554461	A/G	scaffold152.0	554461
scaffold153.0_169578	C/G	scaffold153.0	169578
scaffold153.0_587903	A/G	scaffold153.0	587903
scaffold154.0_282783	A/G	scaffold154.0	282783
scaffold154.0_776174	G/A	scaffold154.0	776174
scaffold155.0_139802	G/A	scaffold155.0	139802
scaffold156.0_73416	G/A	scaffold156.0	73416
scaffold156.0_342930	C/G	scaffold156.0	342930
scaffold157.0_20137	G/A	scaffold157.0	20137
scaffold158.0_39419	A/G	scaffold158.0	39419
scaffold159.0_127162	A/G	scaffold159.0	127162
scaffold160.1_62391	C/G	scaffold160.1	62391
scaffold160.2_81251	A/C	scaffold160.2	81251
scaffold160.2_83661	A/G	scaffold160.2	83661
scaffold161.0_419930	G/A	scaffold161.0	419930
scaffold162.0_48144	A/G	scaffold162.0	48144
scaffold163.0_8030	A/G	scaffold163.0	8030
scaffold163.0_189850	G/A	scaffold163.0	189850
scaffold164.0_164627	C/G	scaffold164.0	164627
scaffold164.0_467354	A/C	scaffold164.0	467354
scaffold165.1_1585	G/A	scaffold165.1	1585
scaffold165.2_297999	C/G	scaffold165.2	297999
scaffold166.0_218362	G/A	scaffold166.0	218362
scaffold167.0_458795	A/T	scaffold167.0	458795
scaffold168.0_181632	C/G	scaffold168.0	181632
scaffold169.0_265760	G/A	scaffold169.0	265760
scaffold170.1_19442	C/A	scaffold170.1	19442
scaffold170.1_23553	A/C	scaffold170.1	23553
scaffold170.2_18711	A/G	scaffold170.2	18711
scaffold170.2_92619	C/G	scaffold170.2	92619
scaffold171.0_115496	A/C	scaffold171.0	115496
scaffold171.0_404693	A/G	scaffold171.0	404693
scaffold172.0_46094	A/C	scaffold172.0	46094
scaffold173.0_323121	A/G	scaffold173.0	323121
scaffold174.0_185983	A/G	scaffold174.0	185983
scaffold174.0_502206	G/A	scaffold174.0	502206
scaffold175.0_12947	C/A	scaffold175.0	12947
scaffold175.0_90932	G/A	scaffold175.0	90932
scaffold176.0_132522	A/C	scaffold176.0	132522
scaffold177.0_36433	G/A	scaffold177.0	36433
scaffold177.0_209738	G/A	scaffold177.0	209738
scaffold178.0_146827	A/T	scaffold178.0	146827
scaffold178.0_346765	A/G	scaffold178.0	346765
scaffold179.0_171432	A/G	scaffold179.0	171432
scaffold180.0_130817	A/G	scaffold180.0	130817
scaffold180.0_416206	A/G	scaffold180.0	416206
scaffold181.0_182602	A/G	scaffold181.0	182602
scaffold182.0_43625	C/G	scaffold182.0	43625
scaffold182.0_557048	C/A	scaffold182.0	557048
scaffold183.0_172230	G/A	scaffold183.0	172230
scaffold183.0_380750	G/A	scaffold183.0	380750
scaffold184.0_213158	C/A	scaffold184.0	213158
scaffold185.0_439297	A/C	scaffold185.0	439297
scaffold186.0_134	A/G	scaffold186.0	134
scaffold186.0_143008	G/A	scaffold186.0	143008
scaffold187.0_189889	G/A	scaffold187.0	189889
scaffold188.0_22995	A/C	scaffold188.0	22995
scaffold188.0_516280	A/C	scaffold188.0	516280
scaffold189.0_178571	G/A	scaffold189.0	178571
scaffold190.0_288078	G/A	scaffold190.0	288078
scaffold191.0_379344	A/G	scaffold191.0	379344
scaffold192.0_30648	G/A	scaffold192.0	30648
scaffold193.0_661463	A/G	scaffold193.0	661463
scaffold194.0_394721	G/A	scaffold194.0	394721
scaffold195.0_316135	G/A	scaffold195.0	316135
scaffold196.0_48811	A/G	scaffold196.0	48811
scaffold197.0_407586	G/A	scaffold197.0	407586
scaffold198.0_179642	A/G	scaffold198.0	179642
scaffold198.0_602173	G/A	scaffold198.0	602173
scaffold199.0_460589	G/A	scaffold199.0	460589
scaffold200.0_172129	A/T	scaffold200.0	172129
scaffold201.0_477821	G/A	scaffold201.0	477821
scaffold202.0_431884	G/A	scaffold202.0	431884
scaffold203.0_115368	C/G	scaffold203.0	115368
scaffold203.0_148620	G/A	scaffold203.0	148620
scaffold204.0_53597	C/A	scaffold204.0	53597
scaffold204.0_327924	G/A	scaffold204.0	327924
scaffold205.0_232694	A/G	scaffold205.0	232694
scaffold205.0_597711	A/G	scaffold205.0	597711
scaffold206.0_96754	G/A	scaffold206.0	96754
scaffold206.0_592544	G/A	scaffold206.0	592544
scaffold207.0_305324	A/G	scaffold207.0	305324
scaffold207.0_549178	G/A	scaffold207.0	549178
scaffold208.0_66398	G/A	scaffold208.0	66398
scaffold208.0_108252	G/A	scaffold208.0	108252
scaffold209.0_216767	G/A	scaffold209.0	216767
scaffold210.0_17535	A/G	scaffold210.0	17535
scaffold211.0_2870	A/G	scaffold211.0	2870
scaffold211.0_533990	G/A	scaffold211.0	533990
scaffold212.0_7880	G/A	scaffold212.0	7880
scaffold212.0_437067	A/C	scaffold212.0	437067
scaffold213.0_226155	C/G	scaffold213.0	226155
scaffold213.0_580290	C/A	scaffold213.0	580290
scaffold214.0_7849	A/G	scaffold214.0	7849
scaffold214.0_412378	A/G	scaffold214.0	412378
scaffold215.0_7475	A/T	scaffold215.0	7475
scaffold215.0_169201	A/G	scaffold215.0	169201
scaffold216.0_543959	A/G	scaffold216.0	543959
scaffold217.0_327160	A/C	scaffold217.0	327160
scaffold218.0_466824	G/A	scaffold218.0	466824
scaffold219.0_162724	G/A	scaffold219.0	162724
scaffold220.0_305296	G/A	scaffold220.0	305296
scaffold221.0_240214	C/G	scaffold221.0	240214
scaffold222.0_414728	C/A	scaffold222.0	414728
scaffold223.0_21425	G/A	scaffold223.0	21425
scaffold223.0_347316	A/G	scaffold223.0	347316
scaffold224.0_51921	A/T	scaffold224.0	51921
scaffold225.0_129824	C/G	scaffold225.0	129824
scaffold226.0_62840	A/G	scaffold226.0	62840
scaffold227.0_220954	A/G	scaffold227.0	220954
scaffold228.0_79026	C/A	scaffold228.0	79026
scaffold229.0_18231	G/A	scaffold229.0	18231
scaffold230.0_47062	A/C	scaffold230.0	47062
scaffold231.0_59370	G/A	scaffold231.0	59370
scaffold231.0_564334	G/A	scaffold231.0	564334
scaffold232.0_126301	A/T	scaffold232.0	126301
scaffold232.0_388696	G/A	scaffold232.0	388696
scaffold233.0_301076	A/G	scaffold233.0	301076
scaffold234.0_139335	A/T	scaffold234.0	139335
scaffold235.0_141999	G/A	scaffold235.0	141999
scaffold236.0_42273	G/A	scaffold236.0	42273
scaffold236.0_138414	G/A	scaffold236.0	138414
scaffold237.0_250325	A/G	scaffold237.0	250325
scaffold238.0_435195	A/G	scaffold238.0	435195
scaffold239.0_34791	A/T	scaffold239.0	34791
scaffold240.0_39772	C/G	scaffold240.0	39772
scaffold240.0_367148	A/G	scaffold240.0	367148
scaffold241.0_228262	A/G	scaffold241.0	228262
scaffold242.0_168968	G/A	scaffold242.0	168968
scaffold243.0_103230	A/C	scaffold243.0	103230
scaffold244.0_208916	A/C	scaffold244.0	208916
scaffold245.0_3594	A/G	scaffold245.0	3594
scaffold245.0_333387	G/A	scaffold245.0	333387
scaffold246.0_250218	A/G	scaffold246.0	250218
scaffold247.0_22507	A/G	scaffold247.0	22507
scaffold249.0_508	G/A	scaffold249.0	508
scaffold249.0_47812	G/A	scaffold249.0	47812
scaffold250.0_99403	C/G	scaffold250.0	99403
scaffold250.0_551201	G/A	scaffold250.0	551201
scaffold252.0_96318	G/A	scaffold252.0	96318
scaffold252.0_120706	A/T	scaffold252.0	120706
scaffold253.0_43608	G/A	scaffold253.0	43608
scaffold254.0_129917	C/A	scaffold254.0	129917
scaffold254.0_133440	C/G	scaffold254.0	133440
scaffold255.0_25847	A/T	scaffold255.0	25847
scaffold256.0_66154	G/A	scaffold256.0	66154
scaffold257.0_268997	G/A	scaffold257.0	268997
scaffold258.0_373122	G/A	scaffold258.0	373122
scaffold259.0_115766	G/A	scaffold259.0	115766
scaffold259.0_404994	A/G	scaffold259.0	404994
scaffold260.0_139237	A/G	scaffold260.0	139237
scaffold261.0_4853	A/G	scaffold261.0	4853
scaffold262.0_278656	G/A	scaffold262.0	278656
scaffold263.0_392803	C/A	scaffold263.0	392803
scaffold264.0_204152	G/A	scaffold264.0	204152
scaffold265.0_219264	A/G	scaffold265.0	219264
scaffold266.0_477280	A/G	scaffold266.0	477280
scaffold267.0_539715	G/A	scaffold267.0	539715
scaffold268.0_545073	A/G	scaffold268.0	545073
scaffold269.0_8675	A/G	scaffold269.0	8675
scaffold270.0_50343	A/T	scaffold270.0	50343
scaffold271.0_13528	A/C	scaffold271.0	13528
scaffold272.0_22421	A/G	scaffold272.0	22421
scaffold272.0_164771	G/A	scaffold272.0	164771
scaffold273.0_107490	A/G	scaffold273.0	107490
scaffold274.0_294214	C/A	scaffold274.0	294214
scaffold275.0_83851	C/A	scaffold275.0	83851
scaffold276.0_126008	A/G	scaffold276.0	126008
scaffold277.0_317878	A/G	scaffold277.0	317878
scaffold277.0_358187	A/G	scaffold277.0	358187
scaffold278.0_470620	G/A	scaffold278.0	470620
scaffold279.0_608	G/A	scaffold279.0	608
scaffold279.0_31903	A/G	scaffold279.0	31903
scaffold280.0_61046	C/A	scaffold280.0	61046
scaffold281.0_326974	G/A	scaffold281.0	326974
scaffold282.0_8135	G/A	scaffold282.0	8135
scaffold282.0_333863	G/A	scaffold282.0	333863
scaffold283.0_74950	C/G	scaffold283.0	74950
scaffold284.0_197041	A/T	scaffold284.0	197041
scaffold285.0_306069	A/G	scaffold285.0	306069
scaffold286.0_144171	G/A	scaffold286.0	144171
scaffold287.0_195246	A/C	scaffold287.0	195246
scaffold288.1_42614	A/T	scaffold288.1	42614
scaffold288.1_60712	G/A	scaffold288.1	60712
scaffold288.2_10209	A/T	scaffold288.2	10209
scaffold289.0_180702	C/A	scaffold289.0	180702
scaffold289.0_444647	G/A	scaffold289.0	444647
scaffold290.0_130676	A/C	scaffold290.0	130676
scaffold291.0_219665	A/T	scaffold291.0	219665
scaffold292.0_104848	A/G	scaffold292.0	104848
scaffold293.0_115859	A/G	scaffold293.0	115859
scaffold294.0_462632	A/T	scaffold294.0	462632
scaffold295.0_110628	A/G	scaffold295.0	110628
scaffold296.0_19720	G/A	scaffold296.0	19720
scaffold297.0_19047	A/C	scaffold297.0	19047
scaffold297.0_177861	A/G	scaffold297.0	177861
scaffold298.0_398598	G/A	scaffold298.0	398598
scaffold298.0_403695	A/G	scaffold298.0	403695
scaffold299.0_342430	G/A	scaffold299.0	342430
scaffold300.0_93062	A/T	scaffold300.0	93062
scaffold301.0_282092	G/A	scaffold301.0	282092
scaffold302.0_67157	A/C	scaffold302.0	67157
scaffold302.0_215259	G/A	scaffold302.0	215259
scaffold303.0_81317	G/A	scaffold303.0	81317
scaffold303.0_106982	G/A	scaffold303.0	106982
scaffold304.0_39060	A/C	scaffold304.0	39060
scaffold305.0_186986	G/A	scaffold305.0	186986
scaffold306.0_362203	A/G	scaffold306.0	362203
scaffold307.0_120746	C/A	scaffold307.0	120746
scaffold308.0_667	A/T	scaffold308.0	667
scaffold308.0_64442	A/C	scaffold308.0	64442
scaffold309.0_97597	G/A	scaffold309.0	97597
scaffold310.0_18475	C/A	scaffold310.0	18475
scaffold310.0_291487	G/A	scaffold310.0	291487
scaffold311.0_155840	A/G	scaffold311.0	155840
scaffold312.1_65666	G/A	scaffold312.1	65666
scaffold312.2_118811	G/A	scaffold312.2	118811
scaffold312.2_149652	G/A	scaffold312.2	149652
scaffold313.0_55793	A/G	scaffold313.0	55793
scaffold314.0_6671	A/T	scaffold314.0	6671
scaffold314.0_393736	A/G	scaffold314.0	393736
scaffold315.0_391647	A/T	scaffold315.0	391647
scaffold316.0_28104	A/T	scaffold316.0	28104
scaffold316.0_64431	G/A	scaffold316.0	64431
scaffold317.0_136852	A/T	scaffold317.0	136852
scaffold318.0_11983	G/A	scaffold318.0	11983
scaffold319.0_326164	A/G	scaffold319.0	326164
scaffold320.0_5683	A/T	scaffold320.0	5683
scaffold321.0_218308	C/A	scaffold321.0	218308
scaffold321.0_222404	A/T	scaffold321.0	222404
scaffold322.0_280362	A/T	scaffold322.0	280362
scaffold322.0_361350	G/A	scaffold322.0	361350
scaffold323.0_1123	A/G	scaffold323.0	1123
scaffold323.0_434229	C/A	scaffold323.0	434229
scaffold324.0_132395	C/G	scaffold324.0	132395
scaffold325.0_178011	G/A	scaffold325.0	178011
scaffold326.0_373220	A/G	scaffold326.0	373220
scaffold327.0_352791	G/A	scaffold327.0	352791
scaffold327.0_355603	G/A	scaffold327.0	355603
scaffold328.0_33849	A/T	scaffold328.0	33849
scaffold328.0_423015	A/G	scaffold328.0	423015
scaffold330.0_111785	A/G	scaffold330.0	111785
scaffold330.0_453094	A/G	scaffold330.0	453094
scaffold331.0_90382	G/A	scaffold331.0	90382
scaffold332.0_37453	A/T	scaffold332.0	37453
scaffold333.0_110956	A/C	scaffold333.0	110956
scaffold334.0_81046	A/G	scaffold334.0	81046
scaffold334.0_310281	A/T	scaffold334.0	310281
scaffold335.0_9659	C/G	scaffold335.0	9659
scaffold336.0_953	A/G	scaffold336.0	953
scaffold336.0_107102	A/G	scaffold336.0	107102
scaffold337.0_187138	A/C	scaffold337.0	187138
scaffold338.0_86015	A/G	scaffold338.0	86015
scaffold339.0_66557	C/A	scaffold339.0	66557
scaffold339.0_72671	A/C	scaffold339.0	72671
scaffold340.0_9533	G/A	scaffold340.0	9533
scaffold340.0_243414	A/G	scaffold340.0	243414
scaffold341.0_456949	A/G	scaffold341.0	456949
scaffold342.0_318676	G/A	scaffold342.0	318676
scaffold342.0_407443	C/A	scaffold342.0	407443
scaffold343.0_63790	G/A	scaffold343.0	63790
scaffold344.0_76452	C/A	scaffold344.0	76452
scaffold344.0_319815	A/G	scaffold344.0	319815
scaffold345.0_357005	A/G	scaffold345.0	357005
scaffold345.0_460275	A/G	scaffold345.0	460275
scaffold346.0_1521	A/C	scaffold346.0	1521
scaffold347.0_457257	A/G	scaffold347.0	457257
scaffold347.0_457736	G/A	scaffold347.0	457736
scaffold348.0_56066	C/A	scaffold348.0	56066
scaffold348.0_304706	G/A	scaffold348.0	304706
scaffold349.0_311521	A/T	scaffold349.0	311521
scaffold350.0_17544	A/G	scaffold350.0	17544
scaffold350.0_427609	G/A	scaffold350.0	427609
scaffold351.0_7612	G/A	scaffold351.0	7612
scaffold352.0_13580	A/G	scaffold352.0	13580
scaffold352.0_26393	A/T	scaffold352.0	26393
scaffold353.0_240898	C/G	scaffold353.0	240898
scaffold354.0_34900	G/A	scaffold354.0	34900
scaffold355.0_39008	A/T	scaffold355.0	39008
scaffold356.0_283101	C/A	scaffold356.0	283101
scaffold357.0_9771	C/A	scaffold357.0	9771
scaffold357.0_217730	A/T	scaffold357.0	217730
scaffold358.0_142281	A/G	scaffold358.0	142281
scaffold359.0_5621	A/G	scaffold359.0	5621
scaffold359.0_102306	A/G	scaffold359.0	102306
scaffold360.0_416033	G/A	scaffold360.0	416033
scaffold361.0_21343	A/G	scaffold361.0	21343
scaffold361.0_273919	G/A	scaffold361.0	273919
scaffold362.0_66995	C/A	scaffold362.0	66995
scaffold363.0_288909	G/A	scaffold363.0	288909
scaffold364.0_341323	G/A	scaffold364.0	341323
scaffold365.0_154254	A/T	scaffold365.0	154254
scaffold366.0_211488	A/G	scaffold366.0	211488
scaffold366.0_237283	A/G	scaffold366.0	237283
scaffold367.0_30919	A/G	scaffold367.0	30919
scaffold367.0_214282	A/G	scaffold367.0	214282
scaffold368.0_266536	C/A	scaffold368.0	266536
scaffold369.0_54898	G/A	scaffold369.0	54898
scaffold369.0_217702	G/A	scaffold369.0	217702
scaffold370.0_23317	A/C	scaffold370.0	23317
scaffold370.0_219234	A/C	scaffold370.0	219234
scaffold371.0_92629	A/T	scaffold371.0	92629
scaffold372.0_6713	C/A	scaffold372.0	6713
scaffold372.0_176397	A/G	scaffold372.0	176397
scaffold373.0_409875	G/A	scaffold373.0	409875
scaffold374.0_30760	G/A	scaffold374.0	30760
scaffold374.0_46624	G/A	scaffold374.0	46624
scaffold375.0_120937	C/G	scaffold375.0	120937
scaffold376.0_139627	C/G	scaffold376.0	139627
scaffold376.0_144978	G/A	scaffold376.0	144978
scaffold377.0_88844	G/A	scaffold377.0	88844
scaffold378.0_133468	G/A	scaffold378.0	133468
scaffold379.0_88395	A/G	scaffold379.0	88395
scaffold380.0_90608	G/A	scaffold380.0	90608
scaffold380.0_387956	A/G	scaffold380.0	387956
scaffold381.0_265704	G/A	scaffold381.0	265704
scaffold382.0_38383	A/T	scaffold382.0	38383
scaffold382.0_217898	G/A	scaffold382.0	217898
scaffold383.0_133947	A/T	scaffold383.0	133947
scaffold384.0_239659	C/G	scaffold384.0	239659
scaffold385.0_75225	G/A	scaffold385.0	75225
scaffold386.0_80115	A/T	scaffold386.0	80115
scaffold387.0_59570	G/A	scaffold387.0	59570
scaffold387.0_112168	A/C	scaffold387.0	112168
scaffold388.0_21493	A/G	scaffold388.0	21493
scaffold389.0_202556	G/A	scaffold389.0	202556
scaffold389.0_252004	C/A	scaffold389.0	252004
scaffold392.0_736	A/G	scaffold392.0	736
scaffold392.0_81665	G/A	scaffold392.0	81665
scaffold393.0_134947	A/T	scaffold393.0	134947
scaffold395.1_10444	A/G	scaffold395.1	10444
scaffold395.1_139308	G/A	scaffold395.1	139308
scaffold396.0_1718	G/A	scaffold396.0	1718
scaffold396.0_282604	A/G	scaffold396.0	282604
scaffold397.0_11427	A/C	scaffold397.0	11427
scaffold398.0_27591	A/G	scaffold398.0	27591
scaffold399.0_12770	A/G	scaffold399.0	12770
scaffold399.0_13705	A/T	scaffold399.0	13705
scaffold400.0_313235	A/G	scaffold400.0	313235
scaffold401.0_131904	A/G	scaffold401.0	131904
scaffold401.0_194521	A/G	scaffold401.0	194521
scaffold402.0_126731	A/T	scaffold402.0	126731
scaffold402.0_285334	A/G	scaffold402.0	285334
scaffold403.0_288647	G/A	scaffold403.0	288647
scaffold404.0_136672	A/G	scaffold404.0	136672
scaffold404.0_205304	A/T	scaffold404.0	205304
scaffold405.0_213583	C/G	scaffold405.0	213583
scaffold406.0_223087	G/A	scaffold406.0	223087
scaffold407.0_30442	A/G	scaffold407.0	30442
scaffold408.0_7671	C/G	scaffold408.0	7671
scaffold408.0_132801	G/A	scaffold408.0	132801
scaffold409.0_40479	A/C	scaffold409.0	40479
scaffold410.0_165194	G/A	scaffold410.0	165194
scaffold411.0_183983	A/G	scaffold411.0	183983
scaffold412.0_176918	C/G	scaffold412.0	176918
scaffold413.0_372245	A/G	scaffold413.0	372245
scaffold414.0_7824	A/C	scaffold414.0	7824
scaffold416.0_226911	G/A	scaffold416.0	226911
scaffold418.0_1182	G/A	scaffold418.0	1182
scaffold418.0_50451	A/G	scaffold418.0	50451
scaffold419.0_166471	A/T	scaffold419.0	166471
scaffold420.0_3468	A/C	scaffold420.0	3468
scaffold420.0_22150	G/A	scaffold420.0	22150
scaffold421.0_171063	C/A	scaffold421.0	171063
scaffold422.0_49934	C/G	scaffold422.0	49934
scaffold423.0_9886	A/G	scaffold423.0	9886
scaffold424.0_302546	A/G	scaffold424.0	302546
scaffold425.0_54864	G/A	scaffold425.0	54864
scaffold426.0_55617	A/G	scaffold426.0	55617
scaffold427.0_310540	G/A	scaffold427.0	310540
scaffold427.0_341730	A/C	scaffold427.0	341730
scaffold428.0_32484	A/G	scaffold428.0	32484
scaffold429.0_83316	A/T	scaffold429.0	83316
scaffold430.0_118695	A/G	scaffold430.0	118695
scaffold431.0_241662	G/A	scaffold431.0	241662
scaffold432.0_88121	C/A	scaffold432.0	88121
scaffold433.0_8633	C/A	scaffold433.0	8633
scaffold434.0_310523	A/T	scaffold434.0	310523
scaffold435.0_82776	A/T	scaffold435.0	82776
scaffold436.0_318993	A/G	scaffold436.0	318993
scaffold436.0_378037	C/G	scaffold436.0	378037
scaffold437.0_219506	G/A	scaffold437.0	219506
scaffold438.0_97770	A/T	scaffold438.0	97770
scaffold438.0_356076	G/A	scaffold438.0	356076
scaffold439.0_100374	A/G	scaffold439.0	100374
scaffold441.0_224410	G/A	scaffold441.0	224410
scaffold441.0_224554	A/G	scaffold441.0	224554
scaffold442.0_235033	A/G	scaffold442.0	235033
scaffold442.0_238603	G/A	scaffold442.0	238603
scaffold443.0_97469	A/G	scaffold443.0	97469
scaffold444.0_188888	G/A	scaffold444.0	188888
scaffold445.0_156766	C/A	scaffold445.0	156766
scaffold447.0_11717	C/A	scaffold447.0	11717
scaffold448.0_31044	G/A	scaffold448.0	31044
scaffold450.0_121476	C/G	scaffold450.0	121476
scaffold451.0_28146	G/A	scaffold451.0	28146
scaffold451.0_286685	C/G	scaffold451.0	286685
scaffold452.0_247112	C/A	scaffold452.0	247112
scaffold453.0_119198	C/A	scaffold453.0	119198
scaffold454.0_253273	A/G	scaffold454.0	253273
scaffold455.0_208449	G/A	scaffold455.0	208449
scaffold456.0_318514	A/T	scaffold456.0	318514
scaffold457.0_371840	A/C	scaffold457.0	371840
scaffold458.0_76793	G/A	scaffold458.0	76793
scaffold459.0_61759	A/C	scaffold459.0	61759
scaffold460.0_175843	A/G	scaffold460.0	175843
scaffold461.0_154033	G/A	scaffold461.0	154033
scaffold462.0_298080	A/G	scaffold462.0	298080
scaffold463.0_333943	G/A	scaffold463.0	333943
scaffold463.0_334000	C/G	scaffold463.0	334000
scaffold464.0_2796	G/A	scaffold464.0	2796
scaffold466.0_108416	A/T	scaffold466.0	108416
scaffold467.0_36350	A/G	scaffold467.0	36350
scaffold468.0_3696	A/G	scaffold468.0	3696
scaffold468.0_137296	A/T	scaffold468.0	137296
scaffold469.0_89574	A/T	scaffold469.0	89574
scaffold469.0_102107	A/G	scaffold469.0	102107
scaffold470.0_3920	A/C	scaffold470.0	3920
scaffold471.0_13006	A/T	scaffold471.0	13006
scaffold471.0_203862	G/A	scaffold471.0	203862
scaffold472.0_28532	A/G	scaffold472.0	28532
scaffold472.0_182556	C/A	scaffold472.0	182556
scaffold474.0_67629	A/G	scaffold474.0	67629
scaffold474.0_228449	G/A	scaffold474.0	228449
scaffold475.0_178088	C/A	scaffold475.0	178088
scaffold476.0_228707	A/G	scaffold476.0	228707
scaffold477.0_491	G/A	scaffold477.0	491
scaffold477.0_600	G/A	scaffold477.0	600
scaffold478.0_159886	C/A	scaffold478.0	159886
scaffold479.0_28349	A/G	scaffold479.0	28349
scaffold480.0_41660	A/T	scaffold480.0	41660
scaffold481.0_55126	A/G	scaffold481.0	55126
scaffold481.0_239918	A/G	scaffold481.0	239918
scaffold482.0_349902	G/A	scaffold482.0	349902
scaffold483.0_54585	G/A	scaffold483.0	54585
scaffold484.0_4186	A/G	scaffold484.0	4186
scaffold485.0_136114	A/C	scaffold485.0	136114
scaffold486.0_254268	C/A	scaffold486.0	254268
scaffold487.0_241187	G/A	scaffold487.0	241187
scaffold487.0_244178	A/G	scaffold487.0	244178
scaffold488.0_201510	C/A	scaffold488.0	201510
scaffold489.0_2313	A/G	scaffold489.0	2313
scaffold489.0_11813	G/A	scaffold489.0	11813
scaffold490.0_259677	A/G	scaffold490.0	259677
scaffold490.0_268429	G/A	scaffold490.0	268429
scaffold491.0_168507	A/G	scaffold491.0	168507
scaffold491.0_244984	A/C	scaffold491.0	244984
scaffold492.0_14669	G/A	scaffold492.0	14669
scaffold492.0_107719	G/A	scaffold492.0	107719
scaffold493.0_8344	A/T	scaffold493.0	8344
scaffold493.0_38278	A/C	scaffold493.0	38278
scaffold494.0_48799	G/A	scaffold494.0	48799
scaffold494.0_76599	A/G	scaffold494.0	76599
scaffold495.0_146231	G/A	scaffold495.0	146231
scaffold495.0_184636	A/G	scaffold495.0	184636
scaffold496.0_22778	A/C	scaffold496.0	22778
scaffold496.0_151247	A/G	scaffold496.0	151247
scaffold497.0_337646	G/A	scaffold497.0	337646
scaffold498.0_42114	A/G	scaffold498.0	42114
scaffold499.0_5149	C/A	scaffold499.0	5149
scaffold499.0_81391	A/G	scaffold499.0	81391
scaffold500.0_37272	G/A	scaffold500.0	37272
scaffold500.0_137139	C/A	scaffold500.0	137139
scaffold501.0_14935	A/G	scaffold501.0	14935
scaffold501.0_212975	A/G	scaffold501.0	212975
scaffold502.0_51348	C/A	scaffold502.0	51348
scaffold504.0_18623	A/T	scaffold504.0	18623
scaffold504.0_301219	A/T	scaffold504.0	301219
scaffold506.0_90590	G/A	scaffold506.0	90590
scaffold506.0_257053	G/A	scaffold506.0	257053
scaffold507.0_160974	A/T	scaffold507.0	160974
scaffold508.0_79348	G/A	scaffold508.0	79348
scaffold511.0_51972	A/G	scaffold511.0	51972
scaffold512.0_236885	C/A	scaffold512.0	236885
scaffold513.0_52709	G/A	scaffold513.0	52709
scaffold513.0_305655	G/A	scaffold513.0	305655
scaffold514.0_47905	A/C	scaffold514.0	47905
scaffold514.0_228066	G/A	scaffold514.0	228066
scaffold515.0_58985	A/G	scaffold515.0	58985
scaffold515.0_65873	G/A	scaffold515.0	65873
scaffold516.0_268000	A/G	scaffold516.0	268000
scaffold518.0_26217	A/G	scaffold518.0	26217
scaffold518.0_26286	C/A	scaffold518.0	26286
scaffold519.0_55498	C/A	scaffold519.0	55498
scaffold519.0_57083	G/A	scaffold519.0	57083
scaffold520.0_41638	A/G	scaffold520.0	41638
scaffold521.0_35836	G/A	scaffold521.0	35836
scaffold523.0_129022	G/A	scaffold523.0	129022
scaffold524.0_43960	G/A	scaffold524.0	43960
scaffold525.0_166390	G/A	scaffold525.0	166390
scaffold525.0_282259	G/A	scaffold525.0	282259
scaffold526.0_20398	G/A	scaffold526.0	20398
scaffold526.0_255448	A/G	scaffold526.0	255448
scaffold527.0_12779	A/G	scaffold527.0	12779
scaffold527.0_214033	A/G	scaffold527.0	214033
scaffold528.0_315728	G/A	scaffold528.0	315728
scaffold530.0_48478	C/A	scaffold530.0	48478
scaffold531.0_63163	C/G	scaffold531.0	63163
scaffold532.0_11704	G/A	scaffold532.0	11704
scaffold533.0_48990	A/T	scaffold533.0	48990
scaffold533.0_59743	C/G	scaffold533.0	59743
scaffold534.0_72414	G/A	scaffold534.0	72414
scaffold534.0_208315	G/A	scaffold534.0	208315
scaffold535.0_87909	A/G	scaffold535.0	87909
scaffold536.0_87322	A/G	scaffold536.0	87322
scaffold536.0_154449	C/G	scaffold536.0	154449
scaffold537.0_5930	G/A	scaffold537.0	5930
scaffold537.0_7871	G/A	scaffold537.0	7871
scaffold538.0_42915	G/A	scaffold538.0	42915
scaffold538.0_125448	A/C	scaffold538.0	125448
scaffold539.0_74082	A/G	scaffold539.0	74082
scaffold539.0_284736	A/G	scaffold539.0	284736
scaffold540.0_9871	G/A	scaffold540.0	9871
scaffold540.0_27092	A/G	scaffold540.0	27092
scaffold541.0_92907	C/A	scaffold541.0	92907
scaffold542.0_606	C/A	scaffold542.0	606
scaffold542.0_91591	C/G	scaffold542.0	91591
scaffold543.0_2488	A/T	scaffold543.0	2488
scaffold543.0_92957	A/G	scaffold543.0	92957
scaffold544.0_152543	C/A	scaffold544.0	152543
scaffold544.0_154891	A/G	scaffold544.0	154891
scaffold545.0_80274	A/C	scaffold545.0	80274
scaffold546.0_248037	A/G	scaffold546.0	248037
scaffold546.0_285800	A/G	scaffold546.0	285800
scaffold547.0_67723	A/G	scaffold547.0	67723
scaffold547.0_73807	C/A	scaffold547.0	73807
scaffold548.0_90508	G/A	scaffold548.0	90508
scaffold549.0_38024	A/G	scaffold549.0	38024
scaffold550.0_206008	G/A	scaffold550.0	206008
scaffold551.0_11084	C/A	scaffold551.0	11084
scaffold552.0_171666	G/A	scaffold552.0	171666
scaffold554.0_8425	A/G	scaffold554.0	8425
scaffold554.0_20511	A/G	scaffold554.0	20511
scaffold555.0_135527	G/A	scaffold555.0	135527
scaffold556.0_1998	A/G	scaffold556.0	1998
scaffold556.0_3401	G/A	scaffold556.0	3401
scaffold557.0_161636	C/G	scaffold557.0	161636
scaffold557.0_167522	G/A	scaffold557.0	167522
scaffold558.0_20829	G/A	scaffold558.0	20829
scaffold558.0_27192	C/A	scaffold558.0	27192
scaffold559.0_63826	A/G	scaffold559.0	63826
scaffold559.0_114108	A/G	scaffold559.0	114108
scaffold560.0_17752	A/G	scaffold560.0	17752
scaffold561.0_71137	C/G	scaffold561.0	71137
scaffold561.0_105934	A/G	scaffold561.0	105934
scaffold562.0_26397	A/G	scaffold562.0	26397
scaffold562.0_102386	C/G	scaffold562.0	102386
scaffold563.0_33367	G/A	scaffold563.0	33367
scaffold563.0_137389	A/G	scaffold563.0	137389
scaffold564.0_100029	A/T	scaffold564.0	100029
scaffold565.0_16009	A/G	scaffold565.0	16009
scaffold565.0_127905	G/A	scaffold565.0	127905
scaffold566.0_283229	A/G	scaffold566.0	283229
scaffold567.0_88817	C/A	scaffold567.0	88817
scaffold567.0_109616	A/C	scaffold567.0	109616
scaffold568.0_118047	G/A	scaffold568.0	118047
scaffold569.0_99364	C/G	scaffold569.0	99364
scaffold570.0_28795	C/A	scaffold570.0	28795
scaffold570.0_115709	G/A	scaffold570.0	115709
scaffold571.0_21941	G/A	scaffold571.0	21941
scaffold572.0_75064	C/G	scaffold572.0	75064
scaffold572.0_123960	C/G	scaffold572.0	123960
scaffold573.0_15198	G/A	scaffold573.0	15198
scaffold574.0_123923	C/A	scaffold574.0	123923
scaffold575.0_27788	C/A	scaffold575.0	27788
scaffold576.0_89213	C/G	scaffold576.0	89213
scaffold576.0_272815	A/G	scaffold576.0	272815
scaffold577.0_102423	G/A	scaffold577.0	102423
scaffold578.0_13027	C/G	scaffold578.0	13027
scaffold578.0_153902	A/T	scaffold578.0	153902
scaffold579.0_71490	A/G	scaffold579.0	71490
scaffold580.0_119494	A/C	scaffold580.0	119494
scaffold581.0_34410	A/T	scaffold581.0	34410
scaffold582.0_38799	A/T	scaffold582.0	38799
scaffold582.0_277334	A/G	scaffold582.0	277334
scaffold583.0_7194	A/C	scaffold583.0	7194
scaffold583.0_158168	A/C	scaffold583.0	158168
scaffold585.0_37877	A/C	scaffold585.0	37877
scaffold586.0_6702	A/G	scaffold586.0	6702
scaffold587.0_251086	A/G	scaffold587.0	251086
scaffold588.0_216747	A/G	scaffold588.0	216747
scaffold589.0_11631	A/T	scaffold589.0	11631
scaffold591.0_148555	A/T	scaffold591.0	148555
scaffold592.0_4858	A/G	scaffold592.0	4858
scaffold593.0_7385	G/A	scaffold593.0	7385
scaffold593.0_16390	A/G	scaffold593.0	16390
scaffold594.0_78114	G/A	scaffold594.0	78114
scaffold595.0_13738	A/G	scaffold595.0	13738
scaffold596.0_30102	A/C	scaffold596.0	30102
scaffold596.0_31376	A/G	scaffold596.0	31376
scaffold597.0_114776	A/G	scaffold597.0	114776
scaffold598.0_182339	G/A	scaffold598.0	182339
scaffold599.0_231931	G/A	scaffold599.0	231931
scaffold599.0_266113	A/C	scaffold599.0	266113
scaffold600.0_4857	C/G	scaffold600.0	4857
scaffold600.0_20939	A/G	scaffold600.0	20939
scaffold601.0_4436	A/G	scaffold601.0	4436
scaffold601.0_9972	C/G	scaffold601.0	9972
scaffold602.0_13496	A/G	scaffold602.0	13496
scaffold602.0_87692	G/A	scaffold602.0	87692
scaffold603.0_89791	A/G	scaffold603.0	89791
scaffold604.0_1478	G/A	scaffold604.0	1478
scaffold604.0_253758	A/G	scaffold604.0	253758
scaffold605.0_67836	A/G	scaffold605.0	67836
scaffold605.0_174528	A/G	scaffold605.0	174528
scaffold606.0_106675	G/A	scaffold606.0	106675
scaffold607.0_41053	C/A	scaffold607.0	41053
scaffold608.0_22995	C/A	scaffold608.0	22995
scaffold608.0_42481	A/G	scaffold608.0	42481
scaffold609.0_150444	A/G	scaffold609.0	150444
scaffold610.0_212862	G/A	scaffold610.0	212862
scaffold611.0_28036	A/T	scaffold611.0	28036
scaffold612.0_160348	G/A	scaffold612.0	160348
scaffold613.0_214594	G/A	scaffold613.0	214594
scaffold614.0_38543	G/A	scaffold614.0	38543
scaffold614.0_54081	G/A	scaffold614.0	54081
scaffold615.0_59441	A/G	scaffold615.0	59441
scaffold615.0_224740	C/A	scaffold615.0	224740
scaffold616.0_112415	G/A	scaffold616.0	112415
scaffold616.0_128778	G/A	scaffold616.0	128778
scaffold618.0_109425	A/G	scaffold618.0	109425
scaffold619.0_3807	C/G	scaffold619.0	3807
scaffold620.0_6690	A/G	scaffold620.0	6690
scaffold621.0_43602	C/G	scaffold621.0	43602
scaffold622.0_137668	A/C	scaffold622.0	137668
scaffold623.0_61129	A/G	scaffold623.0	61129
scaffold625.0_54038	A/G	scaffold625.0	54038
scaffold626.0_89827	A/T	scaffold626.0	89827
scaffold627.0_2089	A/T	scaffold627.0	2089
scaffold629.0_125015	A/G	scaffold629.0	125015
scaffold630.0_3569	A/G	scaffold630.0	3569
scaffold631.0_46306	A/T	scaffold631.0	46306
scaffold632.0_198233	C/A	scaffold632.0	198233
scaffold633.0_2735	G/A	scaffold633.0	2735
scaffold634.0_674	A/G	scaffold634.0	674
scaffold635.0_32650	A/G	scaffold635.0	32650
scaffold636.0_202926	A/G	scaffold636.0	202926
scaffold637.0_4413	A/G	scaffold637.0	4413
scaffold638.0_15107	A/G	scaffold638.0	15107
scaffold639.0_49257	C/A	scaffold639.0	49257
scaffold640.0_248290	C/G	scaffold640.0	248290
scaffold641.0_6519	A/G	scaffold641.0	6519
scaffold642.0_98684	G/A	scaffold642.0	98684
scaffold643.0_172461	C/A	scaffold643.0	172461
scaffold645.0_1953	A/C	scaffold645.0	1953
scaffold646.0_70931	G/A	scaffold646.0	70931
scaffold648.0_184913	C/A	scaffold648.0	184913
scaffold649.0_196037	A/G	scaffold649.0	196037
scaffold650.0_82866	G/A	scaffold650.0	82866
scaffold651.0_38113	G/A	scaffold651.0	38113
scaffold653.0_19950	A/C	scaffold653.0	19950
scaffold654.0_81	G/A	scaffold654.0	81
scaffold655.0_9840	G/A	scaffold655.0	9840
scaffold656.0_13538	A/C	scaffold656.0	13538
scaffold657.0_100131	C/A	scaffold657.0	100131
scaffold658.0_20509	A/T	scaffold658.0	20509
scaffold659.0_53957	G/A	scaffold659.0	53957
scaffold660.0_90893	A/T	scaffold660.0	90893
scaffold661.0_55454	A/T	scaffold661.0	55454
scaffold662.0_224050	G/A	scaffold662.0	224050
scaffold665.0_181991	C/G	scaffold665.0	181991
scaffold666.0_854	A/T	scaffold666.0	854
scaffold667.0_174238	G/A	scaffold667.0	174238
scaffold668.0_16499	C/G	scaffold668.0	16499
scaffold669.0_4716	A/G	scaffold669.0	4716
scaffold670.0_8261	A/G	scaffold670.0	8261
scaffold671.0_150698	A/T	scaffold671.0	150698
scaffold672.0_3552	C/A	scaffold672.0	3552
scaffold673.0_8146	A/T	scaffold673.0	8146
scaffold674.0_103288	A/G	scaffold674.0	103288
scaffold675.0_47424	A/G	scaffold675.0	47424
scaffold676.0_129340	A/C	scaffold676.0	129340
scaffold677.0_45727	G/A	scaffold677.0	45727
scaffold678.0_9956	G/A	scaffold678.0	9956
scaffold679.0_8424	A/C	scaffold679.0	8424
scaffold681.0_6575	A/G	scaffold681.0	6575
scaffold682.0_23380	A/G	scaffold682.0	23380
scaffold684.0_37231	A/G	scaffold684.0	37231
scaffold685.0_29191	A/G	scaffold685.0	29191
scaffold686.0_15414	A/G	scaffold686.0	15414
scaffold687.0_8957	A/G	scaffold687.0	8957
scaffold688.0_13409	A/G	scaffold688.0	13409
scaffold689.0_126962	A/T	scaffold689.0	126962
scaffold691.0_7748	C/G	scaffold691.0	7748
scaffold692.0_216879	A/C	scaffold692.0	216879
scaffold693.0_84202	A/G	scaffold693.0	84202
scaffold694.0_2923	G/A	scaffold694.0	2923
scaffold696.0_29494	A/T	scaffold696.0	29494
scaffold697.0_42143	A/G	scaffold697.0	42143
scaffold698.0_17076	G/A	scaffold698.0	17076
scaffold699.0_116846	A/C	scaffold699.0	116846
scaffold700.0_17486	C/G	scaffold700.0	17486
scaffold701.0_36172	A/G	scaffold701.0	36172
scaffold703.0_41660	A/G	scaffold703.0	41660
scaffold704.0_5161	A/G	scaffold704.0	5161
scaffold705.0_111582	A/G	scaffold705.0	111582
scaffold708.0_119675	G/A	scaffold708.0	119675
scaffold709.0_206833	G/A	scaffold709.0	206833
scaffold710.0_47909	G/A	scaffold710.0	47909
scaffold712.0_66900	A/G	scaffold712.0	66900
scaffold713.0_203223	A/G	scaffold713.0	203223
scaffold714.0_78461	G/A	scaffold714.0	78461
scaffold715.0_137822	G/A	scaffold715.0	137822
scaffold717.0_1897	G/A	scaffold717.0	1897
scaffold718.0_135957	A/G	scaffold718.0	135957
scaffold719.0_1156	C/A	scaffold719.0	1156
scaffold720.0_178582	A/T	scaffold720.0	178582
scaffold722.0_14866	C/G	scaffold722.0	14866
scaffold723.0_115784	G/A	scaffold723.0	115784
scaffold724.0_137286	A/G	scaffold724.0	137286
scaffold725.0_19377	G/A	scaffold725.0	19377
scaffold726.0_76351	A/G	scaffold726.0	76351
scaffold727.0_125785	C/A	scaffold727.0	125785
scaffold728.0_2190	A/C	scaffold728.0	2190
scaffold729.0_72113	G/A	scaffold729.0	72113
scaffold730.0_42296	G/A	scaffold730.0	42296
scaffold731.0_6781	A/G	scaffold731.0	6781
scaffold733.0_189368	A/C	scaffold733.0	189368
scaffold734.0_48853	G/A	scaffold734.0	48853
scaffold735.0_6029	A/T	scaffold735.0	6029
scaffold736.0_59306	A/G	scaffold736.0	59306
scaffold737.0_5261	C/A	scaffold737.0	5261
scaffold741.0_118160	G/A	scaffold741.0	118160
scaffold742.0_17325	A/C	scaffold742.0	17325
scaffold744.0_92	C/A	scaffold744.0	92
scaffold745.0_43490	G/A	scaffold745.0	43490
scaffold746.0_8896	A/G	scaffold746.0	8896
scaffold747.0_199	A/G	scaffold747.0	199
scaffold748.0_100557	G/A	scaffold748.0	100557
scaffold749.0_11882	A/G	scaffold749.0	11882
scaffold750.0_17709	G/A	scaffold750.0	17709
scaffold751.0_88246	A/C	scaffold751.0	88246
scaffold752.0_123240	C/G	scaffold752.0	123240
scaffold755.0_16014	A/G	scaffold755.0	16014
scaffold756.0_92	G/A	scaffold756.0	92
scaffold757.0_26308	C/G	scaffold757.0	26308
scaffold759.0_51417	A/T	scaffold759.0	51417
scaffold760.0_52180	A/G	scaffold760.0	52180
scaffold761.0_105244	G/A	scaffold761.0	105244
scaffold763.0_45917	C/A	scaffold763.0	45917
scaffold764.0_150571	G/A	scaffold764.0	150571
scaffold766.0_34630	G/A	scaffold766.0	34630
scaffold769.0_12033	A/T	scaffold769.0	12033
scaffold771.0_9327	C/A	scaffold771.0	9327
scaffold774.0_43280	G/A	scaffold774.0	43280
scaffold775.0_70110	G/A	scaffold775.0	70110
scaffold776.0_134275	A/G	scaffold776.0	134275
scaffold778.0_6854	A/T	scaffold778.0	6854
scaffold779.0_192659	G/A	scaffold779.0	192659
scaffold780.0_99957	A/C	scaffold780.0	99957
scaffold782.0_75520	C/G	scaffold782.0	75520
scaffold783.0_3682	G/A	scaffold783.0	3682
scaffold784.0_18630	A/G	scaffold784.0	18630
scaffold786.0_20436	A/G	scaffold786.0	20436
scaffold787.0_32636	G/A	scaffold787.0	32636
scaffold788.0_135113	G/A	scaffold788.0	135113
scaffold789.0_143320	G/A	scaffold789.0	143320
scaffold790.0_10758	A/T	scaffold790.0	10758
scaffold791.0_165585	C/G	scaffold791.0	165585
scaffold792.0_9743	A/G	scaffold792.0	9743
scaffold793.0_3345	A/T	scaffold793.0	3345
scaffold794.0_46450	G/A	scaffold794.0	46450
scaffold795.0_6785	A/G	scaffold795.0	6785
scaffold796.0_22228	G/A	scaffold796.0	22228
scaffold797.0_108491	G/A	scaffold797.0	108491
scaffold799.0_96344	A/G	scaffold799.0	96344
scaffold800.0_89353	A/C	scaffold800.0	89353
scaffold801.0_83131	A/T	scaffold801.0	83131
scaffold802.0_17485	A/T	scaffold802.0	17485
scaffold803.0_112334	A/T	scaffold803.0	112334
scaffold805.0_127305	G/A	scaffold805.0	127305
scaffold806.0_139035	G/A	scaffold806.0	139035
scaffold807.0_12094	A/G	scaffold807.0	12094
scaffold808.0_173655	G/A	scaffold808.0	173655
scaffold809.0_140355	A/G	scaffold809.0	140355
scaffold810.0_55284	G/A	scaffold810.0	55284
scaffold811.0_90269	C/G	scaffold811.0	90269
scaffold814.0_60614	A/T	scaffold814.0	60614
scaffold815.0_92939	G/A	scaffold815.0	92939
scaffold816.0_29423	A/C	scaffold816.0	29423
scaffold817.0_17090	A/C	scaffold817.0	17090
scaffold818.0_117108	G/A	scaffold818.0	117108
scaffold819.0_38650	A/C	scaffold819.0	38650
scaffold820.0_3944	A/G	scaffold820.0	3944
scaffold821.0_1609	A/G	scaffold821.0	1609
scaffold822.0_2265	G/A	scaffold822.0	2265
scaffold823.0_30533	A/G	scaffold823.0	30533
scaffold824.0_438	G/A	scaffold824.0	438
scaffold825.0_118643	A/T	scaffold825.0	118643
scaffold827.0_128126	G/A	scaffold827.0	128126
scaffold828.0_14398	A/G	scaffold828.0	14398
scaffold830.0_15742	A/C	scaffold830.0	15742
scaffold831.0_90633	C/A	scaffold831.0	90633
scaffold832.0_158684	C/A	scaffold832.0	158684
scaffold834.0_38780	C/A	scaffold834.0	38780
scaffold836.0_93365	A/G	scaffold836.0	93365
scaffold837.0_56970	G/A	scaffold837.0	56970
scaffold838.0_12159	C/A	scaffold838.0	12159
scaffold839.0_169299	G/A	scaffold839.0	169299
scaffold840.0_33813	A/G	scaffold840.0	33813
scaffold846.0_56654	C/G	scaffold846.0	56654
scaffold847.0_85034	A/G	scaffold847.0	85034
scaffold850.0_32507	G/A	scaffold850.0	32507
scaffold851.0_31678	A/C	scaffold851.0	31678
scaffold854.0_3232	A/T	scaffold854.0	3232
scaffold856.0_18334	G/A	scaffold856.0	18334
scaffold857.0_157654	C/G	scaffold857.0	157654
scaffold858.0_129696	C/G	scaffold858.0	129696
scaffold859.0_40422	A/G	scaffold859.0	40422
scaffold861.0_165029	A/G	scaffold861.0	165029
scaffold862.0_104398	A/C	scaffold862.0	104398
scaffold863.0_3099	G/A	scaffold863.0	3099
scaffold865.0_60817	A/G	scaffold865.0	60817
scaffold866.0_14058	A/G	scaffold866.0	14058
scaffold869.0_62031	A/T	scaffold869.0	62031
scaffold870.0_13878	A/G	scaffold870.0	13878
scaffold871.0_145028	A/G	scaffold871.0	145028
scaffold872.0_74049	G/A	scaffold872.0	74049
scaffold874.0_158859	A/C	scaffold874.0	158859
scaffold876.0_10416	A/G	scaffold876.0	10416
scaffold877.0_154316	A/G	scaffold877.0	154316
scaffold878.0_42038	G/A	scaffold878.0	42038
scaffold880.0_134796	A/G	scaffold880.0	134796
scaffold881.0_40706	G/A	scaffold881.0	40706
scaffold881.0_99803	A/G	scaffold881.0	99803
scaffold884.0_67092	C/A	scaffold884.0	67092
scaffold885.0_36479	A/G	scaffold885.0	36479
scaffold886.0_74680	A/G	scaffold886.0	74680
scaffold887.0_73550	A/G	scaffold887.0	73550
scaffold888.0_21251	A/T	scaffold888.0	21251
scaffold889.0_49456	A/G	scaffold889.0	49456
scaffold890.0_79775	G/A	scaffold890.0	79775
scaffold891.0_48761	G/A	scaffold891.0	48761
scaffold892.0_73114	A/G	scaffold892.0	73114
scaffold894.0_878	G/A	scaffold894.0	878
scaffold895.0_8840	A/G	scaffold895.0	8840
scaffold897.0_53229	G/A	scaffold897.0	53229
scaffold898.0_23949	G/A	scaffold898.0	23949
scaffold900.0_7043	C/G	scaffold900.0	7043
scaffold901.0_156602	G/A	scaffold901.0	156602
scaffold902.0_6680	G/A	scaffold902.0	6680
scaffold903.0_92370	G/A	scaffold903.0	92370
scaffold906.0_124924	A/G	scaffold906.0	124924
scaffold908.0_16975	C/A	scaffold908.0	16975
scaffold909.0_3237	A/G	scaffold909.0	3237
scaffold911.0_131861	A/C	scaffold911.0	131861
scaffold912.0_7315	G/A	scaffold912.0	7315
scaffold913.0_58431	G/A	scaffold913.0	58431
scaffold914.0_45652	A/C	scaffold914.0	45652
scaffold915.0_6500	A/G	scaffold915.0	6500
scaffold916.0_1784	G/A	scaffold916.0	1784
scaffold917.0_55985	A/G	scaffold917.0	55985
scaffold918.0_71319	C/G	scaffold918.0	71319
scaffold919.0_92322	C/G	scaffold919.0	92322
scaffold922.0_3353	A/G	scaffold922.0	3353
scaffold923.0_5520	A/T	scaffold923.0	5520
scaffold924.0_35896	A/T	scaffold924.0	35896
scaffold925.0_44605	C/G	scaffold925.0	44605
scaffold926.0_29075	A/T	scaffold926.0	29075
scaffold929.0_138692	G/A	scaffold929.0	138692
scaffold930.0_4168	G/A	scaffold930.0	4168
scaffold931.0_127623	A/C	scaffold931.0	127623
scaffold932.0_1075	A/T	scaffold932.0	1075
scaffold934.0_4148	A/G	scaffold934.0	4148
scaffold935.0_1220	C/G	scaffold935.0	1220
scaffold936.0_31006	C/G	scaffold936.0	31006
scaffold937.0_26682	A/G	scaffold937.0	26682
scaffold938.0_12042	A/G	scaffold938.0	12042
scaffold939.0_150056	G/A	scaffold939.0	150056
scaffold940.0_6568	A/G	scaffold940.0	6568
scaffold940.0_82411	A/G	scaffold940.0	82411
scaffold942.0_71906	C/A	scaffold942.0	71906
scaffold946.0_138924	G/A	scaffold946.0	138924
scaffold947.0_15496	A/G	scaffold947.0	15496
scaffold948.0_19365	G/A	scaffold948.0	19365
scaffold949.0_17680	G/A	scaffold949.0	17680
scaffold951.0_101686	G/A	scaffold951.0	101686
scaffold953.0_31513	A/G	scaffold953.0	31513
scaffold954.0_115651	C/A	scaffold954.0	115651
scaffold955.0_33154	A/G	scaffold955.0	33154
scaffold956.0_42214	G/A	scaffold956.0	42214
scaffold957.0_6301	C/G	scaffold957.0	6301
scaffold959.0_99876	A/T	scaffold959.0	99876
scaffold960.0_10203	C/A	scaffold960.0	10203
scaffold961.0_1622	G/A	scaffold961.0	1622
scaffold962.0_24690	G/A	scaffold962.0	24690
scaffold964.0_77711	A/G	scaffold964.0	77711
scaffold965.0_61737	A/G	scaffold965.0	61737
scaffold966.0_9997	A/G	scaffold966.0	9997
scaffold967.0_95298	A/T	scaffold967.0	95298
scaffold968.0_71013	G/A	scaffold968.0	71013
scaffold970.0_98974	G/A	scaffold970.0	98974
scaffold971.0_17690	G/A	scaffold971.0	17690
scaffold973.0_21091	A/T	scaffold973.0	21091
scaffold974.0_75376	C/A	scaffold974.0	75376
scaffold976.0_39431	C/A	scaffold976.0	39431
scaffold977.0_31452	A/G	scaffold977.0	31452
scaffold978.0_24041	A/G	scaffold978.0	24041
scaffold982.0_129342	C/G	scaffold982.0	129342
scaffold984.0_39435	A/G	scaffold984.0	39435
scaffold985.0_74633	A/T	scaffold985.0	74633
scaffold986.0_41972	C/A	scaffold986.0	41972
scaffold987.0_24979	A/G	scaffold987.0	24979
scaffold988.0_5571	A/G	scaffold988.0	5571
scaffold991.0_48159	A/G	scaffold991.0	48159
scaffold992.0_7827	G/A	scaffold992.0	7827
scaffold993.0_30513	G/A	scaffold993.0	30513
scaffold994.0_47472	C/A	scaffold994.0	47472
scaffold995.0_1351	A/G	scaffold995.0	1351
scaffold996.0_66674	A/T	scaffold996.0	66674
scaffold997.0_119307	A/C	scaffold997.0	119307
scaffold998.0_43997	G/A	scaffold998.0	43997
scaffold1001.0_557	A/T	scaffold1001.0	557
scaffold1003.0_15303	A/G	scaffold1003.0	15303
scaffold1006.0_8143	G/A	scaffold1006.0	8143
scaffold1007.0_66851	G/A	scaffold1007.0	66851
scaffold1009.0_37500	A/G	scaffold1009.0	37500
scaffold1010.0_3682	A/G	scaffold1010.0	3682
scaffold1011.0_87950	G/A	scaffold1011.0	87950
scaffold1012.0_2437	G/A	scaffold1012.0	2437
scaffold1013.0_31107	C/G	scaffold1013.0	31107
scaffold1015.0_52273	A/T	scaffold1015.0	52273
scaffold1016.0_49457	A/T	scaffold1016.0	49457
scaffold1019.0_117911	A/G	scaffold1019.0	117911
scaffold1021.0_43576	A/C	scaffold1021.0	43576
scaffold1022.0_13612	C/G	scaffold1022.0	13612
scaffold1023.0_18111	G/A	scaffold1023.0	18111
scaffold1024.0_22153	A/C	scaffold1024.0	22153
scaffold1026.0_64051	A/G	scaffold1026.0	64051
scaffold1027.0_72068	A/G	scaffold1027.0	72068
scaffold1028.0_6815	A/G	scaffold1028.0	6815
scaffold1029.0_109605	A/G	scaffold1029.0	109605
scaffold1030.0_121795	A/G	scaffold1030.0	121795
scaffold1031.0_53638	A/T	scaffold1031.0	53638
scaffold1032.0_15726	A/G	scaffold1032.0	15726
scaffold1033.0_45601	C/G	scaffold1033.0	45601
scaffold1034.0_25227	A/G	scaffold1034.0	25227
scaffold1036.0_6766	G/A	scaffold1036.0	6766
scaffold1037.0_31393	A/G	scaffold1037.0	31393
scaffold1039.0_20782	G/A	scaffold1039.0	20782
scaffold1040.0_1074	G/A	scaffold1040.0	1074
scaffold1042.0_110588	A/T	scaffold1042.0	110588
scaffold1044.0_26549	A/G	scaffold1044.0	26549
scaffold1046.0_34582	A/G	scaffold1046.0	34582
scaffold1047.0_27833	A/G	scaffold1047.0	27833
scaffold1048.0_3430	G/A	scaffold1048.0	3430
scaffold1049.0_6799	A/C	scaffold1049.0	6799
scaffold1050.0_2425	A/T	scaffold1050.0	2425
scaffold1051.0_18854	C/A	scaffold1051.0	18854
scaffold1052.0_7009	A/T	scaffold1052.0	7009
scaffold1055.0_5108	C/A	scaffold1055.0	5108
scaffold1056.0_44797	C/G	scaffold1056.0	44797
scaffold1057.0_70320	G/A	scaffold1057.0	70320
scaffold1058.0_6029	A/G	scaffold1058.0	6029
scaffold1065.0_25844	G/A	scaffold1065.0	25844
scaffold1068.0_63043	A/T	scaffold1068.0	63043
scaffold1069.0_2631	A/T	scaffold1069.0	2631
scaffold1070.0_64154	G/A	scaffold1070.0	64154
scaffold1071.0_52358	A/G	scaffold1071.0	52358
scaffold1073.0_52138	C/A	scaffold1073.0	52138
scaffold1074.0_1487	A/T	scaffold1074.0	1487
scaffold1077.0_108622	G/A	scaffold1077.0	108622
scaffold1078.0_23441	A/T	scaffold1078.0	23441
scaffold1079.0_38316	C/A	scaffold1079.0	38316
scaffold1080.0_27857	A/C	scaffold1080.0	27857
scaffold1081.0_6473	A/C	scaffold1081.0	6473
scaffold1083.0_96633	G/A	scaffold1083.0	96633
scaffold1087.0_18862	A/T	scaffold1087.0	18862
scaffold1090.0_7598	A/G	scaffold1090.0	7598
scaffold1091.0_31391	A/T	scaffold1091.0	31391
scaffold1092.0_69096	A/T	scaffold1092.0	69096
scaffold1096.0_12119	A/G	scaffold1096.0	12119
scaffold1097.0_8358	G/A	scaffold1097.0	8358
scaffold1098.0_1624	A/C	scaffold1098.0	1624
scaffold1099.0_56062	A/G	scaffold1099.0	56062
scaffold1101.0_10676	A/C	scaffold1101.0	10676
scaffold1104.0_28093	A/G	scaffold1104.0	28093
scaffold1105.0_70674	A/C	scaffold1105.0	70674
scaffold1106.0_92260	G/A	scaffold1106.0	92260
scaffold1107.0_14100	A/G	scaffold1107.0	14100
scaffold1108.0_47270	G/A	scaffold1108.0	47270
scaffold1109.0_14537	A/G	scaffold1109.0	14537
scaffold1111.0_13428	G/A	scaffold1111.0	13428
scaffold1112.0_12249	A/C	scaffold1112.0	12249
scaffold1113.0_104260	G/A	scaffold1113.0	104260
scaffold1114.0_9449	G/A	scaffold1114.0	9449
scaffold1115.0_14357	G/A	scaffold1115.0	14357
scaffold1116.0_4163	G/A	scaffold1116.0	4163
scaffold1118.0_86581	G/A	scaffold1118.0	86581
scaffold1119.0_94585	A/G	scaffold1119.0	94585
scaffold1120.0_7409	G/A	scaffold1120.0	7409
scaffold1121.0_58127	C/A	scaffold1121.0	58127
scaffold1122.0_1067	G/A	scaffold1122.0	1067
scaffold1125.0_13887	A/G	scaffold1125.0	13887
scaffold1127.0_8019	A/C	scaffold1127.0	8019
scaffold1128.0_6881	G/A	scaffold1128.0	6881
scaffold1129.0_3064	A/G	scaffold1129.0	3064
scaffold1130.0_354	A/G	scaffold1130.0	354
scaffold1131.0_3646	C/G	scaffold1131.0	3646
scaffold1135.0_13155	A/C	scaffold1135.0	13155
scaffold1136.0_77338	A/T	scaffold1136.0	77338
scaffold1137.0_5820	G/A	scaffold1137.0	5820
scaffold1138.0_47423	G/A	scaffold1138.0	47423
scaffold1139.0_3327	A/C	scaffold1139.0	3327
scaffold1140.0_1450	A/G	scaffold1140.0	1450
scaffold1141.0_4998	G/A	scaffold1141.0	4998
scaffold1142.0_72115	A/G	scaffold1142.0	72115
scaffold1143.0_56064	A/C	scaffold1143.0	56064
scaffold1144.0_94115	A/G	scaffold1144.0	94115
scaffold1146.0_16289	A/G	scaffold1146.0	16289
scaffold1148.0_55170	G/A	scaffold1148.0	55170
scaffold1149.0_21013	C/A	scaffold1149.0	21013
scaffold1150.0_66019	G/A	scaffold1150.0	66019
scaffold1151.0_36471	G/A	scaffold1151.0	36471
scaffold1155.0_8381	C/A	scaffold1155.0	8381
scaffold1158.0_19538	A/T	scaffold1158.0	19538
scaffold1159.0_72222	G/A	scaffold1159.0	72222
scaffold1160.0_6182	A/C	scaffold1160.0	6182
scaffold1161.0_112	C/A	scaffold1161.0	112
scaffold1163.0_10894	A/T	scaffold1163.0	10894
scaffold1165.0_42291	G/A	scaffold1165.0	42291
scaffold1166.0_29357	A/G	scaffold1166.0	29357
scaffold1167.0_29739	A/G	scaffold1167.0	29739
scaffold1169.0_11771	A/G	scaffold1169.0	11771
scaffold1170.0_25556	G/A	scaffold1170.0	25556
scaffold1172.0_6086	A/G	scaffold1172.0	6086
scaffold1173.0_35024	A/G	scaffold1173.0	35024
scaffold1174.0_37505	A/G	scaffold1174.0	37505
scaffold1175.0_21301	A/C	scaffold1175.0	21301
scaffold1176.0_3989	G/A	scaffold1176.0	3989
scaffold1177.0_17870	C/A	scaffold1177.0	17870
scaffold1178.0_17188	A/G	scaffold1178.0	17188
scaffold1180.0_80525	A/G	scaffold1180.0	80525
scaffold1181.0_40318	A/C	scaffold1181.0	40318
scaffold1182.0_536	A/C	scaffold1182.0	536
scaffold1183.0_49963	C/A	scaffold1183.0	49963
scaffold1184.0_37765	A/G	scaffold1184.0	37765
scaffold1185.0_1633	A/C	scaffold1185.0	1633
scaffold1186.0_37435	C/A	scaffold1186.0	37435
scaffold1187.0_74405	G/A	scaffold1187.0	74405
scaffold1188.0_67255	A/C	scaffold1188.0	67255
scaffold1190.0_8571	A/G	scaffold1190.0	8571
scaffold1192.0_50591	C/G	scaffold1192.0	50591
scaffold1193.0_18804	A/G	scaffold1193.0	18804
scaffold1194.0_86642	G/A	scaffold1194.0	86642
scaffold1195.0_52590	G/A	scaffold1195.0	52590
scaffold1198.0_86564	A/G	scaffold1198.0	86564
scaffold1199.0_7350	A/T	scaffold1199.0	7350
scaffold1200.0_54632	C/A	scaffold1200.0	54632
scaffold1201.0_66861	G/A	scaffold1201.0	66861
scaffold1203.0_15106	A/G	scaffold1203.0	15106
scaffold1205.0_36944	G/A	scaffold1205.0	36944
scaffold1206.0_4141	A/C	scaffold1206.0	4141
scaffold1208.0_5928	A/T	scaffold1208.0	5928
scaffold1209.0_74507	G/A	scaffold1209.0	74507
scaffold1210.0_9412	A/G	scaffold1210.0	9412
scaffold1211.0_34964	C/A	scaffold1211.0	34964
scaffold1212.0_19105	G/A	scaffold1212.0	19105
scaffold1214.0_11033	G/A	scaffold1214.0	11033
scaffold1216.0_20009	G/A	scaffold1216.0	20009
scaffold1219.0_17069	A/G	scaffold1219.0	17069
scaffold1220.0_42454	G/A	scaffold1220.0	42454
scaffold1221.0_38819	G/A	scaffold1221.0	38819
scaffold1224.0_1300	G/A	scaffold1224.0	1300
scaffold1225.0_28264	A/T	scaffold1225.0	28264
scaffold1226.0_61995	C/A	scaffold1226.0	61995
scaffold1227.0_4835	C/A	scaffold1227.0	4835
scaffold1228.0_42986	A/G	scaffold1228.0	42986
scaffold1229.0_78488	C/G	scaffold1229.0	78488
scaffold1230.0_1057	C/A	scaffold1230.0	1057
scaffold1231.0_82832	A/T	scaffold1231.0	82832
scaffold1232.0_14934	G/A	scaffold1232.0	14934
scaffold1233.0_47709	A/G	scaffold1233.0	47709
scaffold1236.0_5464	A/T	scaffold1236.0	5464
scaffold1237.0_10729	C/A	scaffold1237.0	10729
scaffold1239.0_16321	G/A	scaffold1239.0	16321
scaffold1240.0_53335	C/A	scaffold1240.0	53335
scaffold1241.0_16077	G/A	scaffold1241.0	16077
scaffold1243.0_71435	G/A	scaffold1243.0	71435
scaffold1244.0_59847	A/T	scaffold1244.0	59847
scaffold1245.0_19110	A/G	scaffold1245.0	19110
scaffold1246.0_15998	A/C	scaffold1246.0	15998
scaffold1247.0_89	A/C	scaffold1247.0	89
scaffold1251.0_29693	A/C	scaffold1251.0	29693
scaffold1252.0_84348	A/G	scaffold1252.0	84348
scaffold1253.0_1550	G/A	scaffold1253.0	1550
scaffold1254.0_14669	C/G	scaffold1254.0	14669
scaffold1256.0_9499	C/A	scaffold1256.0	9499
scaffold1257.0_39887	A/T	scaffold1257.0	39887
scaffold1258.0_32678	C/A	scaffold1258.0	32678
scaffold1260.0_2059	A/G	scaffold1260.0	2059
scaffold1261.0_8654	A/C	scaffold1261.0	8654
scaffold1262.0_55473	A/G	scaffold1262.0	55473
scaffold1264.0_68167	A/G	scaffold1264.0	68167
scaffold1265.0_247	C/A	scaffold1265.0	247
scaffold1266.0_13746	A/G	scaffold1266.0	13746
scaffold1267.0_40784	A/G	scaffold1267.0	40784
scaffold1268.0_29575	A/C	scaffold1268.0	29575
scaffold1269.0_71832	A/G	scaffold1269.0	71832
scaffold1271.0_61510	A/C	scaffold1271.0	61510
scaffold1272.0_12070	A/G	scaffold1272.0	12070
scaffold1273.0_51604	A/G	scaffold1273.0	51604
scaffold1274.0_22090	A/G	scaffold1274.0	22090
scaffold1275.0_21320	A/G	scaffold1275.0	21320
scaffold1276.0_15622	G/A	scaffold1276.0	15622
scaffold1277.0_1682	G/A	scaffold1277.0	1682
scaffold1278.0_50780	C/A	scaffold1278.0	50780
scaffold1279.0_23146	C/G	scaffold1279.0	23146
scaffold1281.0_13282	G/A	scaffold1281.0	13282
scaffold1282.0_62203	C/G	scaffold1282.0	62203
scaffold1283.0_21225	A/C	scaffold1283.0	21225
scaffold1284.0_2231	G/A	scaffold1284.0	2231
scaffold1287.0_3978	A/G	scaffold1287.0	3978
scaffold1288.0_24888	A/C	scaffold1288.0	24888
scaffold1290.0_78587	G/A	scaffold1290.0	78587
scaffold1291.0_6089	A/G	scaffold1291.0	6089
scaffold1293.0_64283	G/A	scaffold1293.0	64283
scaffold1294.0_34775	A/C	scaffold1294.0	34775
scaffold1296.0_62543	A/G	scaffold1296.0	62543
scaffold1297.0_33468	C/A	scaffold1297.0	33468
scaffold1298.0_15181	A/T	scaffold1298.0	15181
scaffold1301.0_540	C/A	scaffold1301.0	540
scaffold1302.0_55921	G/A	scaffold1302.0	55921
scaffold1304.0_51540	C/A	scaffold1304.0	51540
scaffold1305.0_32429	A/G	scaffold1305.0	32429
scaffold1310.0_1630	G/A	scaffold1310.0	1630
scaffold1311.0_7977	A/G	scaffold1311.0	7977
scaffold1312.0_71992	A/T	scaffold1312.0	71992
scaffold1313.0_10187	C/G	scaffold1313.0	10187
scaffold1316.0_34349	A/C	scaffold1316.0	34349
scaffold1317.0_5972	G/A	scaffold1317.0	5972
scaffold1318.0_16719	A/G	scaffold1318.0	16719
scaffold1319.0_968	A/G	scaffold1319.0	968
scaffold1323.0_68061	G/A	scaffold1323.0	68061
scaffold1324.0_64271	A/G	scaffold1324.0	64271
scaffold1327.0_26553	G/A	scaffold1327.0	26553
scaffold1330.0_5597	G/A	scaffold1330.0	5597
scaffold1332.0_53311	G/A	scaffold1332.0	53311
scaffold1333.0_7333	G/A	scaffold1333.0	7333
scaffold1338.0_40868	A/G	scaffold1338.0	40868
scaffold1339.0_1331	G/A	scaffold1339.0	1331
scaffold1342.0_7978	G/A	scaffold1342.0	7978
scaffold1344.0_10241	G/A	scaffold1344.0	10241
scaffold1347.0_37827	A/C	scaffold1347.0	37827
scaffold1348.0_56212	C/A	scaffold1348.0	56212
scaffold1349.0_28868	G/A	scaffold1349.0	28868
scaffold1355.0_6827	A/G	scaffold1355.0	6827
scaffold1356.0_31412	C/G	scaffold1356.0	31412
scaffold1357.0_16820	A/G	scaffold1357.0	16820
scaffold1359.0_25517	G/A	scaffold1359.0	25517
scaffold1361.0_6368	A/G	scaffold1361.0	6368
scaffold1362.0_729	C/G	scaffold1362.0	729
scaffold1365.0_24335	A/T	scaffold1365.0	24335
scaffold1366.0_596	G/A	scaffold1366.0	596
scaffold1367.0_10585	G/A	scaffold1367.0	10585
scaffold1369.0_14437	A/T	scaffold1369.0	14437
scaffold1371.0_212	G/A	scaffold1371.0	212
scaffold1372.0_11737	G/A	scaffold1372.0	11737
scaffold1377.0_43206	C/A	scaffold1377.0	43206
scaffold1378.0_44420	A/G	scaffold1378.0	44420
scaffold1380.0_14098	C/G	scaffold1380.0	14098
scaffold1381.0_26058	A/T	scaffold1381.0	26058
scaffold1384.0_4964	A/G	scaffold1384.0	4964
scaffold1385.0_28347	C/G	scaffold1385.0	28347
scaffold1387.0_2141	A/G	scaffold1387.0	2141
scaffold1390.0_51743	A/C	scaffold1390.0	51743
scaffold1393.0_525	G/A	scaffold1393.0	525
scaffold1400.0_40604	A/C	scaffold1400.0	40604
scaffold1403.0_2245	G/A	scaffold1403.0	2245
scaffold1408.0_38129	A/G	scaffold1408.0	38129
scaffold1409.0_11780	A/G	scaffold1409.0	11780
scaffold1410.0_2431	A/T	scaffold1410.0	2431
scaffold1411.0_32753	A/T	scaffold1411.0	32753
scaffold1415.0_33320	A/C	scaffold1415.0	33320
scaffold1416.0_25346	A/C	scaffold1416.0	25346
scaffold1418.0_40713	G/A	scaffold1418.0	40713
scaffold1420.0_6165	G/A	scaffold1420.0	6165
scaffold1421.0_4512	G/A	scaffold1421.0	4512
scaffold1424.0_34627	G/A	scaffold1424.0	34627
scaffold1430.0_4056	G/A	scaffold1430.0	4056
scaffold1431.0_22956	A/G	scaffold1431.0	22956
scaffold1432.0_10902	C/A	scaffold1432.0	10902
scaffold1437.0_20889	C/G	scaffold1437.0	20889
scaffold1444.0_6142	A/G	scaffold1444.0	6142
scaffold1445.0_19106	A/G	scaffold1445.0	19106
scaffold1447.0_39390	A/G	scaffold1447.0	39390
scaffold1459.0_1847	A/G	scaffold1459.0	1847
scaffold1460.0_20649	A/C	scaffold1460.0	20649
scaffold1464.0_28449	A/G	scaffold1464.0	28449
scaffold1465.0_41575	A/G	scaffold1465.0	41575
scaffold1467.0_15309	C/G	scaffold1467.0	15309
scaffold1473.0_13275	A/C	scaffold1473.0	13275
scaffold1474.0_11172	A/C	scaffold1474.0	11172
scaffold1477.0_11400	C/A	scaffold1477.0	11400
scaffold1478.0_6582	C/A	scaffold1478.0	6582
scaffold1479.0_2599	A/G	scaffold1479.0	2599
scaffold1483.0_3751	G/A	scaffold1483.0	3751
scaffold1486.0_6854	A/G	scaffold1486.0	6854
scaffold1489.0_11662	A/C	scaffold1489.0	11662
scaffold1492.0_118	A/G	scaffold1492.0	118
scaffold1493.0_28636	G/A	scaffold1493.0	28636
scaffold1494.0_12388	G/A	scaffold1494.0	12388
scaffold1495.0_1060	G/A	scaffold1495.0	1060
scaffold1496.0_4637	G/A	scaffold1496.0	4637
scaffold1499.0_2842	G/A	scaffold1499.0	2842
scaffold1500.0_14523	A/G	scaffold1500.0	14523
scaffold1502.0_24521	G/A	scaffold1502.0	24521
scaffold1503.0_3539	G/A	scaffold1503.0	3539
scaffold1506.0_30364	G/A	scaffold1506.0	30364
scaffold1507.0_24598	A/C	scaffold1507.0	24598
scaffold1510.0_7281	G/A	scaffold1510.0	7281
scaffold1518.0_15018	C/A	scaffold1518.0	15018
scaffold1519.0_33177	A/G	scaffold1519.0	33177
scaffold1520.0_25969	C/A	scaffold1520.0	25969
scaffold1521.0_11593	C/G	scaffold1521.0	11593
scaffold1526.0_11142	G/A	scaffold1526.0	11142
scaffold1529.0_793	C/G	scaffold1529.0	793
scaffold1534.0_13151	A/G	scaffold1534.0	13151
scaffold1536.0_10343	A/T	scaffold1536.0	10343
scaffold1537.0_22947	C/A	scaffold1537.0	22947
scaffold1538.0_4344	A/G	scaffold1538.0	4344
scaffold1539.0_14869	G/A	scaffold1539.0	14869
scaffold1540.0_9128	A/C	scaffold1540.0	9128
scaffold1542.0_13158	C/A	scaffold1542.0	13158
scaffold1545.0_12028	A/G	scaffold1545.0	12028
scaffold1546.0_5135	A/G	scaffold1546.0	5135
scaffold1548.0_2731	A/G	scaffold1548.0	2731
scaffold1552.0_2624	A/G	scaffold1552.0	2624
scaffold1553.0_449	A/G	scaffold1553.0	449
scaffold1554.0_18782	G/A	scaffold1554.0	18782
scaffold1558.0_258	A/G	scaffold1558.0	258
scaffold1563.0_804	A/G	scaffold1563.0	804
scaffold1565.0_8472	C/G	scaffold1565.0	8472
scaffold1570.0_768	G/A	scaffold1570.0	768
scaffold1579.0_7063	A/G	scaffold1579.0	7063
scaffold1582.0_2380	G/A	scaffold1582.0	2380
scaffold1583.0_6961	G/A	scaffold1583.0	6961
scaffold1584.0_4005	A/G	scaffold1584.0	4005
scaffold1586.0_12145	A/G	scaffold1586.0	12145
scaffold1592.0_1628	C/A	scaffold1592.0	1628
scaffold1593.0_3530	C/A	scaffold1593.0	3530
scaffold1596.0_9440	A/C	scaffold1596.0	9440
scaffold1599.0_7616	G/A	scaffold1599.0	7616
scaffold1611.0_840	C/A	scaffold1611.0	840
scaffold1613.0_10019	A/C	scaffold1613.0	10019
scaffold1615.0_2196	G/A	scaffold1615.0	2196
scaffold1621.0_1649	A/G	scaffold1621.0	1649
scaffold1624.0_5251	C/G	scaffold1624.0	5251
scaffold1625.0_3784	A/G	scaffold1625.0	3784
scaffold1630.0_3264	A/G	scaffold1630.0	3264
scaffold1636.0_5608	A/C	scaffold1636.0	5608
scaffold1640.0_14145	A/C	scaffold1640.0	14145
scaffold1642.0_6582	A/C	scaffold1642.0	6582
scaffold1649.0_1278	G/A	scaffold1649.0	1278
scaffold1650.0_5741	A/G	scaffold1650.0	5741
scaffold1654.0_9436	A/C	scaffold1654.0	9436
scaffold1657.0_2509	C/G	scaffold1657.0	2509
scaffold1664.0_13160	G/A	scaffold1664.0	13160
scaffold1665.0_11891	C/G	scaffold1665.0	11891
scaffold1666.0_991	A/G	scaffold1666.0	991
scaffold1668.0_5932	A/C	scaffold1668.0	5932
scaffold1679.0_4401	A/G	scaffold1679.0	4401
scaffold1692.0_788	A/G	scaffold1692.0	788
scaffold1693.0_7698	A/T	scaffold1693.0	7698
scaffold1695.0_1870	C/A	scaffold1695.0	1870
scaffold1698.0_9329	A/G	scaffold1698.0	9329
scaffold1705.0_8940	G/A	scaffold1705.0	8940
scaffold1707.0_5807	C/A	scaffold1707.0	5807
scaffold1712.0_3743	A/G	scaffold1712.0	3743
scaffold1716.0_8413	G/A	scaffold1716.0	8413
scaffold1722.0_3412	A/T	scaffold1722.0	3412
scaffold1725.0_989	A/G	scaffold1725.0	989
scaffold1727.0_8851	C/A	scaffold1727.0	8851
scaffold1734.0_1641	G/A	scaffold1734.0	1641
scaffold1737.0_2146	A/G	scaffold1737.0	2146
scaffold1749.0_568	A/T	scaffold1749.0	568
scaffold1753.0_5960	G/A	scaffold1753.0	5960
scaffold1754.0_5401	A/G	scaffold1754.0	5401
scaffold1757.0_550	G/A	scaffold1757.0	550
scaffold1791.0_3932	A/T	scaffold1791.0	3932
scaffold1823.0_2032	G/A	scaffold1823.0	2032
scaffold1853.0_1037	A/T	scaffold1853.0	1037
scaffold1866.0_1642	A/G	scaffold1866.0	1642
scaffold1873.0_1128	A/G	scaffold1873.0	1128
scaffold1908.0_856	A/C	scaffold1908.0	856
scaffold1914.0_2454	A/T	scaffold1914.0	2454
scaffold1924.0_553	A/G	scaffold1924.0	553
scaffold1970.0_1855	G/A	scaffold1970.0	1855
scaffold2099.0_812	A/G	scaffold2099.0	812
